# Supplementary material for: How does the work-life balance impact stress on primary healthcare workers during the COVID-19 pandemic?
Source: BMC Health Serv Res. 2023 Jul 5;23:730. doi: 10.1186/s12913-023-09677-0 (PMC10324171; doi:10.1186/s12913-023-09677-0)
Supplement: Supplementary file 1 — Additional file 1: Supplementary Table 1. Correlations among variables. [file 12913_2023_9677_MOESM1_ESM.xlsx]

## Sheet: Suppl 1
Supplementary Table 1 Correlations among variables
	a	b	c	d	e	f	g	h	i	j	k	l	m	n	o	p	q
Gender (a)	1
Age (b)	-0.0399	1
Marital status (c)	-0.0931	0.324***	1
Years of professional experience (d)	0.0444	-0.187***	-0.135*	1
Education level (e)	0.0728	0.081	0.107	0.143*	1
Occupation (f)	0.119*	-0.237***	-0.107	-0.00319	0.028	1
Hours spent working in PHC Facility per day (g)	-0.00776	0.039	-0.0971	-0.0318	-0.0631	-0.103	1
Extra task as assigned (h)	-0.0499	0.101	-0.0771	-0.0927	0.000688	-0.159**	0.179**	1
Extra task-related COVID-19 handling (i)	0.0173	-0.104	-0.0555	0.190***	-0.0084	0.0215	0.00905	0.130*	1
Side hustles (j)	0.151**	0.145*	0.0128	0.0436	0.217***	-0.158**	0.0138	0.103	0.0384	1
Caring for aging parents and/or under-five children (k)	-0.0424	-0.393***	-0.0197	0.121*	0.0677	0.131*	-0.00144	-0.0207	-0.0701	-0.0895	1
Helped by domestic servants (l)	-0.0966	0.00178	0.0932	-0.0302	0.0765	-0.120*	0.0088	-0.00352	-0.0581	0.119*	0.264***	1
WIPL (m)1	-0.0177	-0.00657	-0.0485	0.0306	-0.0389	0.0449	-0.0661	-0.0188	0.0367	-0.196***	-0.0855	-0.0202	1
PLIW (n)2	-0.0454	0.0127	-0.155**	-0.0263	-0.0709	0.0145	0.00846	0.0739	-0.0293	-0.160**	-0.0853	-0.170**	0.576***	1
WEPL (o)3	-0.0767	0.11	0.113*	0.00118	-0.0349	-0.0357	0.0527	-0.0124	-0.00739	0.0845	-0.0134	0.0375	0.192***	0.109	1
PLEW (p)4	-0.122*	0.0856	0.105	-0.1	-0.0391	-0.0688	0.0962	0.0307	-0.0388	0.0288	0.0078	-0.0291	0.0924	0.218***	0.652***	1
Stress (q)	-0.00603	-0.0588	0.0219	0.071	-0.0465	0.00609	-0.00184	-0.0335	-0.00843	0.0562	0.082	0.0938	-0.475***	-0.554***	-0.370***	-0.409***	1
* p<0.05, ** p<0.01, *** p<0.001
1Work interference with personal life (WIPL) score
2Personal life interference with work (PLIW) score
3Work enhancement of personal life (WEPL) score
4Personal life enhancement of work (PLEW) score
